# Supplementary material for: The “Belt and Road” Initiative and China's sporting goods exports: Basic characteristics and policy evaluation
Source: Heliyon. 2024 Jun 23;10(13):e33189. doi: 10.1016/j.heliyon.2024.e33189 (PMC11259841; doi:10.1016/j.heliyon.2024.e33189)
Supplement: Multimedia component 2 [file mmc2.zip › dofile for situation analysis.do]

cd "E:\体育\“一带一路”倡议与中国体育用品出口"

***现状分析
use  "全球出口体育用品.dta",clear 
drop if exporter!=156
merge m:1 importer using 国家.dta
drop if _merge!=3
drop _m 

save "总现状分析.dta",replace

***总体 一带一路出口总额 及出口增长率
*一带一路体育用品出口总额
use  "总现状分析.dta",clear 
egen tytotal=sum(tradevalue),by(year) //总体
egen obortotal=sum(tradevalue),by(year beltroad) //一带一路和非一带一路
duplicates drop  year tytotal beltroad ,force
gen Tytotal=tytotal/100000
gen Obortotal=obortotal/100000
export excel using "体育用品出口总额及增长率.xls", firstrow(variables) replace
save "体育用品出口总额及增长率.dta",replace

****分布种类 贸易结构

use  "总现状分析.dta",clear 
egen tytotal=sum(tradevalue),by(year group) //总体
egen obortotal=sum(tradevalue),by(year group beltroad) //一带一路和非一带一路
duplicates drop  year group beltroad ,force
gen Tytotal=tytotal/100000
gen Obortotal=obortotal/100000
export excel using "分类别体育用品出口总额及增长率.xls", firstrow(variables) replace
save "分类别体育用品出口总额及增长率.dta",replace


****分布国家

use  "总现状分析.dta",clear 
egen tytotal=sum(tradevalue),by(importer) //总体

duplicates drop  importer ,force
gen Tytotal=tytotal/100000

export excel using "分国家体育用品出口总额及增长率.xls", firstrow(variables) replace
save "分国家体育用品出口总额及增长率.dta",replace

***网络分析
**==2007
use  "全球出口体育用品.dta",clear 

merge m:1 importer using 国家加中国.dta
drop if _merge!=3
drop _m 

merge m:1 exporter using 国家加中国出.dta
drop if _merge!=3
drop _m 

egen total=sum(tradevalue),by(year importer exporter)

duplicates drop year importer exporter,force

keep if year==2007

export excel using "网络体育用品出口总额及增长率2007.xls", firstrow(variables) replace
save "网络体育用品出口总额及增长率2007.dta",replace

**==2011
use  "全球出口体育用品.dta",clear 

merge m:1 importer using 国家加中国.dta
drop if _merge!=3
drop _m 

merge m:1 exporter using 国家加中国出.dta
drop if _merge!=3
drop _m 

egen total=sum(tradevalue),by(year importer exporter)

duplicates drop year importer exporter,force

keep if year==2011

export excel using "网络体育用品出口总额及增长率2011.xls", firstrow(variables) replace
save "网络体育用品出口总额及增长率2011.dta",replace


**==2015
use  "全球出口体育用品.dta",clear 

merge m:1 importer using 国家加中国.dta
drop if _merge!=3
drop _m 

merge m:1 exporter using 国家加中国出.dta
drop if _merge!=3
drop _m 

egen total=sum(tradevalue),by(year importer exporter)

duplicates drop year importer exporter,force

keep if year==2015

export excel using "网络体育用品出口总额及增长率2015.xls", firstrow(variables) replace
save "网络体育用品出口总额及增长率2015.dta",replace


**==2019
use  "全球出口体育用品.dta",clear 

merge m:1 importer using 国家加中国.dta
drop if _merge!=3
drop _m 

merge m:1 exporter using 国家加中国出.dta
drop if _merge!=3
drop _m 

egen total=sum(tradevalue),by(year importer exporter)

duplicates drop year importer exporter,force

keep if year==2019

export excel using "网络体育用品出口总额及增长率2019.xls", firstrow(variables) replace
save "网络体育用品出口总额及增长率2019.dta",replace


*============================
***网络分析
**==2007
use  "全球出口体育用品.dta",clear 

merge m:1 importer using 国家加中国.dta
drop if _merge!=3
drop _m 

merge m:1 exporter using 国家加中国出.dta
drop if _merge!=3
drop _m 
merge m:1 EX_ISO using exiso.dta
drop if _merge!=3


egen total=sum(tradevalue),by(year importer exporter)

duplicates drop year importer exporter,force

keep if year==2007
replace beltroad=1 if importer==156
keep if beltroad==1 
replace beltaroad=1 if exporter==156
keep if beltaroad==1 
export excel using "网络体育用品出口总额及增长率beltroad2007.xls", firstrow(variables) replace
save "网络体育用品出口总额及增长率beltroad2007.dta",replace

**==2011
use  "全球出口体育用品.dta",clear 

merge m:1 importer using 国家加中国.dta
drop if _merge!=3
drop _m 

merge m:1 exporter using 国家加中国出.dta
drop if _merge!=3
drop _m 
merge m:1 EX_ISO using exiso.dta
drop if _merge!=3


egen total=sum(tradevalue),by(year importer exporter)

duplicates drop year importer exporter,force

keep if year==2011
replace beltroad=1 if importer==156
keep if beltroad==1 
replace beltaroad=1 if exporter==156
keep if beltaroad==1 
export excel using "网络体育用品出口总额及增长率beltroad2011.xls", firstrow(variables) replace
save "网络体育用品出口总额及增长率beltroad2011.dta",replace


**==2015
use  "全球出口体育用品.dta",clear 

merge m:1 importer using 国家加中国.dta
drop if _merge!=3
drop _m 

merge m:1 exporter using 国家加中国出.dta
drop if _merge!=3
drop _m 
merge m:1 EX_ISO using exiso.dta
drop if _merge!=3


egen total=sum(tradevalue),by(year importer exporter)

duplicates drop year importer exporter,force

keep if year==2015
replace beltroad=1 if importer==156
keep if beltroad==1 
replace beltaroad=1 if exporter==156
keep if beltaroad==1 
export excel using "网络体育用品出口总额及增长率beltroad2015.xls", firstrow(variables) replace
save "网络体育用品出口总额及增长率beltroad2015.dta",replace

**==2019
use  "全球出口体育用品.dta",clear 

merge m:1 importer using 国家加中国.dta
drop if _merge!=3
drop _m 

merge m:1 exporter using 国家加中国出.dta
drop if _merge!=3
drop _m 
merge m:1 EX_ISO using exiso.dta
drop if _merge!=3


egen total=sum(tradevalue),by(year importer exporter)

duplicates drop year importer exporter,force

keep if year==2019
replace beltroad=1 if importer==156
keep if beltroad==1 
replace beltaroad=1 if exporter==156
keep if beltaroad==1 
export excel using "网络体育用品出口总额及增长率beltroad2019.xls", firstrow(variables) replace
save "网络体育用品出口总额及增长率beltroad2019.dta",replace
