# Supplementary material for: The “Belt and Road” Initiative and China's sporting goods exports: Basic characteristics and policy evaluation
Source: Heliyon. 2024 Jun 23;10(13):e33189. doi: 10.1016/j.heliyon.2024.e33189 (PMC11259841; doi:10.1016/j.heliyon.2024.e33189)
Supplement: Multimedia component 3 [file mmc3.zip]

Archive with 1 entries (1 files):
- dofiles for empirical research.do
