# Supplementary material for: The “Belt and Road” Initiative and China's sporting goods exports: Basic characteristics and policy evaluation
Source: Heliyon. 2024 Jun 23;10(13):e33189. doi: 10.1016/j.heliyon.2024.e33189 (PMC11259841; doi:10.1016/j.heliyon.2024.e33189)
Supplement: Multimedia component 3 [file mmc3.zip › dofiles for empirical research.do]

cd ""
use  "实证数据.dta",clear
pwcorr_a  lnexport EM IM P Q lndis lnpgdp lner openness ef tf in_dis cul_dis ps tariff wto  sport lnpeople lngdp
***描述性统计表
sum lnexport EM IM P Q lngdp lnpgdp lner openness  lnpeople lndis wto  sport if lngdp!=. &  lner!=. &  openness!=. &   lnpeople!=. &  lndis!=. &  wto!=. &   sport!=.   

***是否为一带一路国家 
gen treat=1 if beltroad==1
replace treat=0 if treat==.
***2013年提出倡议
gen post=0 if year<2014
replace post=1 if year>=2014

***DID 差异性趋势检验 （ DID结果从实证结果而来 ）
*lnexport
logout, save(m1) word replace: ttable3 lnexport if treat==0, by(post) f(%6.4f) 
logout, save(m2) word replace: ttable3 lnexport if treat==1, by(post) f(%6.4f)

*EM
logout, save(m3) word replace: ttable3 EM if treat==0, by(post) f(%6.4f)  
logout, save(m4) word replace: ttable3 EM if treat==1, by(post) f(%6.4f) 

*IM
logout, save(m5) word replace: ttable3 IM if treat==0, by(post) f(%6.4f)  
logout, save(m6) word replace: ttable3 IM if treat==1, by(post) f(%6.4f) 

*P
logout, save(m9) word replace: ttable3 P if treat==0, by(post) f(%6.4f)  
logout, save(m10) word replace: ttable3 P if treat==1, by(post) f(%6.4f) 

*Q
logout, save(m7) word replace: ttable3 Q if treat==0, by(post) f(%6.4f)  
logout, save(m8) word replace: ttable3 Q if treat==1, by(post) f(%6.4f) 

***生成交乘项 treat*post
gen did=(treat*post)
*设置面板数据
xtset importer year 


global z  lnpgdp  lner openness  lnpeople lndis wto  sport 
**回归1：全部国家样本情况下，各种情况下 DID对体育用品出口均具有正向促进作用。

xi:xtreg lnexport  treat post did i.importer i.year
est store m1
xi:xtreg lnexport  treat post did i.importer i.year*i.group
est store m2
xi:xtreg lnexport  treat post did $z i.importer i.year 
est store m3
xi:xtreg lnexport  treat post did $z i.importer i.year*i.group
est store m4
esttab m1 m2 m3 m4  using DID.rtf /*  */ , replace compress nogap ///
 drop(_Iimporter_* _Iyear_* _Igroup_* _IyeaXgro_*) star(* 0.1 ** 0.05 *** 0.01) b(%6.3f) se(%6.3f) scalars( r2_a F N)

 ***动态效应
gen Dyear=year-2014
***是否为一带一路国家 
gen before7=(Dyear==-7 & treat==1)
gen before6=(Dyear==-6 & treat==1)
gen before5=(Dyear==-5 & treat==1)
gen before4=(Dyear==-4 & treat==1)
gen before3=(Dyear==-3 & treat==1)
gen before2=(Dyear==-2 & treat==1)
gen before1=(Dyear==-1 & treat==1)
gen current=(Dyear==0 & treat==1)
gen after1=(Dyear==1 & treat==1)
gen after2=(Dyear==2 & treat==1)
gen after3=(Dyear==3 & treat==1)
gen after4=(Dyear==4 & treat==1)
gen after5=(Dyear==5 & treat==1)

xtreg lnexport  before7 before6 before5 before4 before3 before2 before1 current after1 after2 after3 after4 after5 
coefplot, ///
   keep(before7 before6 before5 before4 before3 before2 before1 current after1 after2 after3 after4 after5)  ///
   coeflabels(before7 = "2007"   ///
   before6 = "2008"   ///
   before5  = "2009"              ///
   before4  = "2010"             ///
   before3  = "2011"              ///
   before2  = "2012"              ///
   before1  = "2013"              ///
   current  = "2014"          ///
   after1  = "2015"              ///   
   after2  = "2016"              ///
   after3  = "2017"             ///
   after4  = "2018"              ///
   after5  = "2019"     )       ///
   vertical                             ///
   yline(0,lwidth(vthin) lpattern(dash) lcolor(black)) ///
   xline(8,lwidth(vthin) lpattern(dash) lcolor(black)) ///
ytitle("Regression coefficient", size(small)) ///加入Y轴标题,大小small
xtitle("Year", size(small)) ///加入X轴标题，大小small 
ciopts(lpattern(dash) recast(rcap) msize(medium)) ///CI为虚线上下封口
   addplot(line @b @at)                 ///
msymbol(circle) ///plot空心格式
scheme(s1mono)
   
   
***DID边际分析
xi:xtreg lnexport   treat#post  $z  i.group
///当 其他变量取均值时，treat#post的 预测边际值 
margins post#treat ,atmeans 
marginsplot

///是否为一带一路国家，政策实施前后的影响
margins, dydx(post) at(treat=(0 1)) atmeans

 
***稳健性检验：缩尾  品类

winsor lnexport,gen(Wlnexport) p(0.01)
winsor EM,gen(WEM) p(0.01)
winsor IM,gen(WIM) p(0.01)
winsor P,gen(WP) p(0.01)
winsor Q,gen(WQ) p(0.01)

xi:xtreg Wlnexport  treat post  did   		i.importer 	i.year  
est store m1
xi:xtreg Wlnexport  treat post  did  $z 	i.importer i.year
est store m2

xi:xtreg Wlnexport 	treat post  did  $z  	i.importer i.year*i.group 
est store m3
esttab m1 m2 m3   using DID稳.rtf /*  */ , replace compress nogap ///
 drop(_Iimporter_* _Iyear_* _Igroup_* _IyeaXgro_*) star(* 0.1 ** 0.05 *** 0.01) b(%6.3f) se(%6.3f) r2 scalars( F N)
 

**全部国家样本
xi:xtreg EM  treat post  did $z i.importer  i.year*i.group
est store m1
xi:xtreg IM  treat post  did $z i.importer  i.year*i.group
est store m2
xi:xtreg P  treat post  did $z i.importer  i.year*i.group
est store m3
xi:xtreg Q  treat post  did $z i.importer  i.year*i.group
est store m4
esttab m1 m2 m3 m4   using DID2.rtf /* */ , replace compress nogap ///
 drop(_Iimporter_* _Iyear_* _Igroup_* _IyeaXgro_*) star(* 0.1 ** 0.05 *** 0.01) b(%6.4f) se(%6.4f) r2 scalars( F N)
